# Supplementary material for: Consistent trait-temperature interactions drive butterfly phenology in both incidental and survey data
Source: Sci Rep. 2022 Aug 4;12:13370. doi: 10.1038/s41598-022-16104-7 (PMC9352721; doi:10.1038/s41598-022-16104-7)
Supplement: Supplementary file 2 — Supplementary Information 2. [file 41598_2022_16104_MOESM2_ESM.xlsx]

## Sheet: S1Table1.trait_metadata
Field name	Data type	Description
scientific_name	text	Binomial scientific name of butterfly species included in study
wing.max	integer	maximum recorded wing span from field guides (units: mm)
wing.mean	numeric	mean or midpoint recorded wing span from field guides (units: mm)
mobility.code	integer	Numeric categories of mobility: 1 (low) - 5 (high) 1: No summer-only range indicated, i.e. no yearly expansion, and noted to stay local 2: No summer-only range indicated, i.e. no yearly expansion, not noted to stay local 3: No yearly expansions, noted for long-distance or migratory movement 4: Some yearly expansions, regular or mass migrations noted 5: Regular yearly expansions, mass migrations, …
canopy.open	boolean	Identifier for species which use open canopy habitats (more than one canopy category can be used by a species)
canopy.mixed	boolean	Identifier for species which use mixed canopy habitats (more than one canopy category can be used by a species)
canopy.closed	boolean	Identifier for species which use closed canopy habitats (more than one canopy category can be used by a species)
local.abundance.description	text	Abundance at local scales categorized as common or uncommon
host.breadth.index	numeric	Numeric rank for taxonomic breadth of reported host plants, 1 (low) - 4 (high); generally categorized as: (1) "few species within one genus", (2) multiple species within one genus, (3) "multiple species within one family", (4) "multiple families"
voltinism	numeric	Numeric value for number of generations per year reported for the region
voltinism.description	text	Voltinism categories (Univoltine, Bivoltine, Multivoltine) and notes
overwinter.strategy	text	Category of overwinter stage for resident species: adult, pupa, or larva, or "migrant" for species overwintering in other areas. None of the selected species overwinter as eggs in the study region.
egg.clusters	boolean	Whether or not species is known to lay eggs in clusters. 0 = eggs laid singly
detectability.index	numeric	Numeric code for detectability, 1 (low) to 4 ( highest)
confusability.notes	text	Categories (low / medium / high) and notes on confusability of species, determined by expert opinion of author Ries
confusability.index	numeric	Numeric code for confusability, 1 (low) to 3 ( high)

## Sheet: S1Table2.species_traits
scientific_name	wing.max	wing.mean	mobility.code	canopy.open	canopy.mixed	canopy.closed	local.abundance.description	host.breadth.index	voltinism	voltinism.description	overwinter.strategy	egg.clusters	detectability.index	confusability.notes	confusability.index
Ancyloxypha numitor	28	23	1	1	0	0	Common	2	3	Multivoltine	larva	0	2	Low	1
Asterocampa celtis	66	53	1	0	1	0	Common	1	3	Multivoltine	larva	1	1	Medium - Easily confused with Tawny emperor where they overlap	2
Atalopedes campestris	41	34.5	4	1	1	0	Common	2	3	Multivoltine	migrant	0	2	Medium	2
Cercyonis pegala	76	62	1	1	1	0	Common	2	1	Univoltine	larva	0	3	Low	1
Colias eurytheme	68	53.5	4	1	1	0	Common	2	3	Multivoltine	larva	0	3	Orange usually easy to see in summer but people often confuse with C. philodice	3
Colias philodice	70	56	4	1	0	0	Common	2	3	Multivoltine	larva	0	3	Never orange but pale yellow form of C. eurythem easy to confuse	3
Cupido comyntas	29	23.5	1	1	1	0	Common	2	3	Multivoltine	larva	0	2	Low	1
Danaus plexippus	114	95	5	1	1	0	Common	2	3	Multivoltine	migrant	0	3	Low	1
Epargyreus clarus	61	51	2	1	1	0	Common	2	3	Multivoltine	pupa	0	3	Low	1
Erynnis baptisiae	45	39	1	1	1	0	Common	2	2	Mostly two	larva	0	1	High lots of very similar Erynnis out there!	4
Euptoieta claudia	80	58	4	1	0	0	Uncommon	3	3	Multivoltine	migrant	0	3	Low	1
Eurytides marcellus	102	78	4	1	1	1	Common	1	3	Multivoltine	pupa	0	3	Low	1
Junonia coenia	69	52.5	5	1	1	0	Common	3	3	Multivoltine	migrant	0	2	Low	1
Limenitis archippus	76	67	2	1	1	1	Common	2	3	Multivoltine	larva	0	3	Medium, can be mistaken for monarch, but is generally distinguishable	2
Limenitis arthemis astyanax	92	79	4	0	1	1	Uncommon	3	3	Multivoltine	larva	0	3	Low	1
Megisto cymela	48	40.5	1	0	1	1	Common	1	3	Univoltine	larva	0	3	Low	1
Nastra lherminier	28	25.5	1	1	0	0	Uncommon	1	3	Multivoltine	unknown	0	1	High	4
Nymphalis antiopa	102	89	5	0	1	1	Uncommon	3	3	Multivoltine	adult	1	2	Low	1
Papilio glaucus	165	127	2	1	1	1	Common	3	3	Multivoltine	pupa	0	4	Low	1
Papilio polyxenes	113	88.5	2	1	1	0	Common	2	3	Multivoltine	pupa	0	3	Medium, one of several species that mimic pipevine, but it can usually be distinguished	3
Papilio troilus	130	104	4	0	1	1	Uncommon	1	3	Multivoltine	pupa	0	3	Medium, one of several species that mimic pipevine, but it can usually be distinguished	3
Phyciodes tharos	41	27.5	1	1	1	0	Common	1	3	Multivoltine	larva	1	2	Low, several similar species but this is the most common and can usually be distinguished	2
Pieris rapae	50	44	4	1	0	0	Common	2	3	Multivoltine	pupa	0	3	Low, several similar species, but in most of this range, they are by far the most common med-sized white, clear field marks	2
Poanes zabulon	39	32.5	2	0	1	1	Common	1	3	Multivoltine	unknown	0	1	Medium, several similar species, but can be distinguished with good look	3
Polites peckius	31	30.5	2	1	0	0	Common	1	2	Bivoltine	larva and pupa?	0	2	Medium	2
Polites themistocles	36	28	2	1	0	0	Common	1	3	Multivoltine	pupa	0	1	Medium, several similar species, but can be distinguished with good look	3
Polygonia comma	54	49.5	2	0	1	1	Common	2	3	Multivoltine	adult	1	2	Medium, hard to distinguish from P. interrogationnis without a good look	3
Polygonia interrogationis	76	62	4	0	1	1	Common	2	3	Multivoltine	adult	1	2	Medium, hard to distinguish from P. comma without a good look	3
Pyrgus communis	32	26	2	1	1	0	Uncommon	2	3	Multivoltine	larva	0	2	Low	1
Speyeria cybele	100	85.5	3	1	1	0	Common	1	1	Univoltine	larva	0	3	Low	1
Vanessa atalanta	70	60	5	1	1	0	Common	1	3	Multivoltine	adult	0	2	Low	1
Vanessa cardui	75	60	5	1	0	0	Common	3	3	Multivoltine	migrant	0	2	Medium, can be mistaken for V. virginiensis	3
Vanessa virginiensis	67	55.5	4	1	1	0	Common	3	3	Multivoltine	adult	0	2	Medium, can be mistaken for V. cardui	3
